# Supplementary material for: Diversification of spiny-throated reed frogs (Anura: Hyperoliidae) with the description of a new, range-restricted species from the Ukaguru Mountains, Tanzania
Source: PLoS One. 2023 Feb 2;18(2):e0277535. doi: 10.1371/journal.pone.0277535 (PMC9894401; doi:10.1371/journal.pone.0277535)
Supplement: S1 File — (XLSX) [file pone.0277535.s001.xlsx]

## Sheet: Sheet1
Species	Voucher ID	locality	16S	POMC	RAG1	ddRAD
H. burgessi	CAS:HERP:169942	East Usambara	MK509627	MK499080	MK498102
H. burgessi	FMNH 274310	East Usambara		HM772152	KR106225
H. burgessi	FMNH 274311	East Usambara		HM772154	KR106226
H. burgessi	FMNH 274312	East Usambara		HM772156	KR106227
H. burgessi	FMNH 274313	East Usambara		HM772158	KR106228
H. burgessi	FMNH 274314	East Usambara		HM772160	KR106229
H. burgessi	FMNH 274320	East Usambara		HM772142	KR106220
H. burgessi	FMNH 274321	East Usambara		HM772144	KR106221
H. burgessi	FMNH 274322	East Usambara		HM772146	KR106222
H. burgessi	FMNH 274323	East Usambara		HM772148	KR106223
H. burgessi	FMNH 274324	East Usambara	KX455706	HM772150	KR106224	Table S2*
H. burgessi	MVZ:Herp:233942	East Usambara	MK509684	MK499085	MK498036
H. burgessi	FMNH 274482	Nguru Mountains	KX455710	HM772166	KR106238
H. burgessi	FMNH 274483	Nguru Mountains		HM772168	KR106239
H. burgessi	FMNH 274484	Nguru Mountains		HM772182	KR106240
H. burgessi	MTSN 8238	Nguru Mountains		HM772170	KR106233
H. burgessi	MTSN 8240	Nguru Mountains		HM772172	KR106234
H. burgessi	MTSN 8259	Nguru Mountains		HM772174	KR106235
H. burgessi	MTSN 8260	Nguru Mountains		HM772176	KR106236
H. burgessi	MTSN 8267	Nguru Mountains		HM772178	KR106289
H. burgessi	MTSN 8273	Nguru Mountains		HM772180	KR106237
H. burgessi	FMNH 274258	Uluguru	KX455709	HM772162	KR106241	Table S2*
H. burgessi	FMNH 274259	Uluguru		HM772164	KR106242
H. davenporti	MTSN 7453	Southern Highlands	KX455703	KR106290	KR106252
H. davenporti	MTSN 7464	Southern Highlands	KX455695	KX455719		Table S2*
H. davenporti	MTSN 7465	Southern Highlands	KX455694	KX455718
H. davenporti	MTSN 7467	Southern Highlands		KX455717
H. minutissimus	BMNH 2022.7684	Sao Hill, Udzungwa Mountains	OP419543*	OP393474*	OP425799*	Table S2*
H. minutissimus	BMNH 2022.7685	Sao Hill, Udzungwa Mountains	OP419544*	OP393475*	OP425800*	Table S2*
H. minutissimus	FMNH 274290	Udzungwa Scarp, Udzungwa Mountains	MK509509	MK499126	MK498048	Table S2*
H. minutissimus	MCZDKR771421	Udzungwa Scarp, Udzungwa Mountains	KX455702	KR106294	KR106257
H. minutissimus	MCZDKR771422	Udzungwa Scarp, Udzungwa Mountains	KX455701
H. minutissimus	MCZDKR771423	Udzungwa Scarp, Udzungwa Mountains	KX455700
H. minutissimus	MCZDKR771424	Udzungwa Scarp, Udzungwa Mountains	KX455699
H. minutissimus	MCZDKR771432	Udzungwa Scarp, Udzungwa Mountains	KX455698
H. minutissimus	MTSN 5423	Udzungwa Scarp, Udzungwa Mountains		HM772192
H. minutissimus	MUSE 11023	Udzungwa Scarp, Udzungwa Mountains		KR106291	KR106253
H. minutissimus	MUSE 11024	Udzungwa Scarp, Udzungwa Mountains	MK509548	MK499125	MK498080	Table S2*
H. minutissimus	MUSE 11026	Udzungwa Scarp, Udzungwa Mountains		KR106293	KR106255
H. minutissimus	MUSE 11028	Udzungwa Scarp, Udzungwa Mountains			KR106256
H. ruvuensis	BMNH 2002_411	Ruvu South FR	KX455697	KX455721
H. ruvuensis	BMNH 2002_413	Ruvu South FR	KX455696	KX455720
H. spinigularis	FMNH 274944	Mt. Mulanje	KX455705	HM772196	KR106246	Table S2*
H. spinigularis	FMNH274894	Mt. Mulanje		HM772206	KR106251
H. spinigularis	FMNH274943	Mt. Mulanje		HM772194	KR106245
H. spinigularis	FMNH274945	Mt. Mulanje		HM772198	KR106247
H. spinigularis	FMNH274947	Mt. Mulanje		HM772200	KR106248
H. spinigularis	FMNH274949	Mt. Mulanje		HM772202	KR106249
H. spinigularis	FMNH274950	Mt. Mulanje		HM772204	KR106250
H. spinigularis	MVZ 266050	Mt. Namuli	MK509630	MK499071	MK498054	Table S2*
H. tanneri	FMNH 274287	West Usambaras	KX455711	HM772184	KR106230
H. tanneri	FMNH 274288	West Usambaras	KX455708	MK499123	MK498041
H. tanneri	FMNH 274289	West Usambaras	KX455707	MK499124	MK498056	Table S2*
H. ukaguruensis	BMNH 2022.7682	Ukaguru Mountains	OP419545*	OP393476*	OP425801*	Table S2*
H. ukaguruensis	BMNH 2022.7683	Ukaguru Mountains	OP419546*	OP393477*		Table S2*
H. ukwiva	KMH 36053	Rubeho Mountains	KX455704	HM772208	KR106244
