# Supplementary material for: Diversification of spiny-throated reed frogs (Anura: Hyperoliidae) with the description of a new, range-restricted species from the Ukaguru Mountains, Tanzania
Source: PLoS One. 2023 Feb 2;18(2):e0277535. doi: 10.1371/journal.pone.0277535 (PMC9894401; doi:10.1371/journal.pone.0277535)
Supplement: S2 File — (TXT) [file pone.0277535.s002.txt]

12	1909
FMNH_274258	ACGGCTAWMCAAATCCGGAYCKATAKTAGCAAAAWGGTCATCYCCCAGAACCAGACRCATAYAATGACTRCGCCCGGGGTCCCTACCCGTTTCTCYCTCTCGTAGCCMCTAGAGCTTCGAGCAGGYTACTTTGCATCCCTCATGGTGCAAAACCAGCCMGAAGTCAARCATCRGCCCSATATCYCCTACCGATACCTTGGTTCATNTAACAATCCAMTTCCTNGCTTTCCTANATTCAGTCAAAGTCGTAGGCAGCAACATGGCGAYGAAGTAGACGCYYAACAYACCAGATCAACTGGCATGCCCCCGYAAGCCGTNYCACCCATCTTCTACCCCAGTCAAGCAAATATCCTGCCGTTTGCAAATAGCAGAGGTTCCGCCAYATGAACGGTCCGAGCT…
FMNH_274324	ANGGCTATMCAAACCMGGACCGATAGTAGCAAAATGGTCATCTCCCAGAACCAGASGCATGCAATGACTACGCCCGGGGTCCCTACCCGTTTCCCNCTCTCGTAGACCCTARAGCTTCGAGCGGGCTACTTTRCACCCCTCATGGTGCAAAACCAGCCAGAAGTCAAGCATCGGMCCSATATCYCCTAACGATRCCTTGGTTCATCTAACAATCCACTKCCTAGYTTTCCTAGATTCAGYCAAAGTCATAGGCATCAAMATGGCGATGAAGCGGACGCCTAATGTACCAGATCAATTGGCATGCYCCCAYAAGCCGTNTCACTCATCTYCTACCCAMGTCAAGCGAATMTCCTGCCGTTTGCAAATAGCAGAGGGTCCGCCACATGAATGGTCCGAGCC…
FMNH_274944	AYGGTTATCCAAATCMGGTCCTACTGTCACAAAATGGTTATCCCCCAGAACTAGACGCATGCCTTGCCTGTRCCCGGCGTCCCTACCCGTCTGCCNCTCTCATAGCCCCTAGAGCTTCGAGCGGGCTACTTTGCACCCCTCATGGTACAAAACTAGCCAGAWGTCAAGCATCGGACCSATATCCCCTACCGATACCTTGGTTCTTCCAACAATCCACTTCCTAGCTCTCCTAGATTCAGTCAAAGACATAGGCATCAACAGGGGGACGAGGTGCACTCCTAACGTACCAGATCAATTGGTATGCCCCTACGAGCCGTATCACCCACTTCCAACCAAAGTCAAGCGAATAGCTTGCCGTTTGCAAATAGCAGTGGTTCCGGCACATGAACGGTCCGAGCT…
FMNH_274289	ACGGCTWTCCGAATCAGGAYYTATAGGAGCAAAATGGGCTCCCTCGAGAATCAGACGCTGGCCTTGACTACGCCCGGGGTACCTATTCGTCTCCTNCTYTCGATACCCTTAAAACTTCGTGTGRGCGACCTAGCRCCCCTCATGRTGCGAAACTAGCTCGAAGTTAAGCATCGGCCSNATATTCCCTACCGATGTTTTGATCTATCTAACAATCCACTTCCTAGTCTTCCCAGCTTCAGTCAGAGTCGCGGGCATCAACAGGGCGGYGAGGTACACGTCTAACGTATCAGACCAGTTGGTGTGTTCCTACAGGTCGTACCATCTACCTTCAANCCCCGTYTTGCATAAATTCTRCCGWCTAMAAACAGCAAAGCTTCCGCCGCAAGNTCGKTCCGAGCT…
FMNH_274290	WCGKCTATCCATATCMGGAYCTRTAGGAGCAAMATGGGCTCYCCSNGATATCAAACGCTTACCTTKACTRCGCCCGGGGTACCTATTMGACTCCCTYTCCCGATGCCCTTGRAGCTYCGTACGRGCGACCCTGCACTCGTTATGGTGCGWAACTAGCCMGWARTTWAGCATCGGACSSATRTTCCMTMCCTAWGCCTTGGTCCAYCTARMWATCCACKTCCTNGCCTTCYTMTATTYAGTNRGAGTCGCGGGGTTYGACAGGGCGGCSAGRYGCWYGTCTAACGTATCARATCRATTGKTRTGCTCYTAYARGCCGTATCWCCCATTTYCWAMCCCARTCAAGCRWCTATCCTGCCSTTAGCAACCAGCCGAGCTCCCGCCAYGTGAACGGTCCGGGCC…
MTSN_7464	ATGGCCATMCAAMCCCRGATCGATAGTMGCAAAATGAKCATCTCCCAGAAYCAGACGCATGCAATKAYTGCGCCCGGGGCCCCTTCYCGTCTCCCTCTCTCGTAGCTCCTAGAGCTTCGAGCGRTCTRCYTTGCACCCCTCATGGTGCAAWACTAGTCAGAAGACAAGMWTCGGACCCATATCCCCTACCGATGCCTCGGTTCATCTAACAATCCACTTCATAGCCTTCCTAGATTYAGTCAAAGACGTAGGCATCAACAGGGCGACGAGGCGGACGCCTAACGCACCAGGTCAATTKGYATGCCCYCACARGCCGTNTCACCCMTCTCCATCTNCAGTCAARYGAATATCCTGCMGTCTGCAMATAGCAAAGGTTCCRCCACATGAACGGACCGAGCC…
BMNH_2002_411	ACGGCTATCAAAATCAGAACCKATAGGAGCGGAATGGGCTCCCTCCAGWWYCAGACGCTTACCTTNACTACGCCYGGGCTACYTATTCRWCTCCCTTTCTCGATGCCCCWGRAGCTTCRTGCGRGCGACCCTGCACYYCTCATAGTGCGAAACTTGCCCGAAGTCAAGCAYCGRACCSWGATTCCCAMCCGCTGCCTTGGTCCATCTAACAATCCACTTCCCGGCCTTCYTAKATTCARTAAGCKTSGCGKGGWTCAACAGAGCARCGWGGTGCWCGTCTAACGTATMAGATMAATTGGTGTGCTCTTRCARGCCGTWTCACCCATTTCMWACCCCCRYCAAGCRAATATCCTGYCGTCTGCWAACARCAGAGCTCMCGCTACGTGAACGGTCCGRRCC…
BMNH_2002_413	ACGGCTATCNAAATCAGAAYCKATAGGAGCGGAATGGGCTCCCYCCAGTACCWGACGCTTRCCTYNACTACGCMTGGGCTACYWATTCGTCYCCCTCTCTMGATGCCCCTGGAGCTTCGTGCGRGCGACCCTGCACYYSTCAWAGTGCGAARYTTGCCCGAAGTYAAGCACCGRACCCATATTCYMTCCYGCTGCCTTGGYCCATCTAACAATCCACTTCCTGGCCTTCYTAKATTCAGTMAGATTCGCGGGGTTCAACWGGGCAACGAGGTGCACGTCTAACGTATCAGATAAATTGGTGTRCTCTTACARRTYGTATCACCCATTTCAAACCCCCRTCAAGCAAATATCCTGCCGTYTGCWAACAGCAGAGSTCMCGCTRCGTGAACGGTGCGRRCC…
BMNH_2022_7682	AYAGCTATCCAAATCAGGAYCTATAGGAGCAAAATAGGCTCCCCCGAGTATCAGGCGCTTANCTTGACCACGCCCCAGGTACYTATCAATCTCCCTCTCCCGATGCCCTTAAAGCCTTGTGTGRGCGAYCTTGCACCCCTCATGGYATGAAACTAGCCCTAAGTTAAGCATCGGCCCSATACTCCCTACCGATGCCTTGGTTCATSTGACAAGCCGCTTCCTAGCCTCCCTAGAWCCRGTCAGAGTCGCGGACANCACAATGACGGCGAGGTGCACGTCTGTCGCACCAGATNAATTGGTGGGTTTTCACAGGCCCCACAACCCATTACCAACCCCCGTCAAGCAAATATCCGGCCGTCTACTACCMGTAGATGTTCCGCCGCGTGGACAGTCTGAGGT…
BMNH_2022_7683	ANAGCTATCCAAATCAGGACCTATAGGAGCAAAATAGGCTCCCNCGAGTATCAGGCGCTTACCTTGACCACGCCCCAGGTACYTATCAATCTCCCTCTCCCGATGCCCTTAAAGCCTTGTGTGRGCGACCTTGCACCCCTCATGGYATGAAACTAGCCCTAAGTTAAGCATTGGCCCSATACTCCCTACCGATGCCTTGGTTCATGTGACAAGCCGCTTCCTAGYCTCCCTAGATCCRGTCAGAGTCGCGGACANCACAATGACGGCGAGGTGCACGTCTGTCGCACCAGATCAATCGGTRGGTTTTCACAGGCCCYNCAACCCATTACCAACCCCMRTCAAGCAAATATCCKGCCGTCTACTACCMGTAGATGTTCYGCCGCGTRGACAGTCTGAGGT…
MVZ_266050	ACGGCTATCCAAATMCGGNYCTACAGTCAYAAAGTGGTTATCCCCCAGAACTAGACGCATGCCTTNCCTGTGCCCGGGGTCYCTACCCGTCTGCCNCWCTCATAGCCCCTAGAGCTTCGAGCGGGCTACTTTGTACCCCTCWTGGTACAAAACTAGCCAGAWGTCAAGCATCGGACCSATATCCCCTACCGATACCTTTRTTCTTCCAACAGTCCACTTACTAGCTCTCCTAGATTCAGTCAAAGACATAGGCATCAACAGGGGGACGAGGTGCACTCCTAACGTACCAGATCAATTGGTATGCCCCTACGAGCCGTATCACCCACTTCCAACCAAAGTCAAGCGAATAGCTTGCCGTTTGCAAATAGCAGTGGTTCCGCCACATGNACGGTCCCAGCT…
MUSE_11024	ACGGCTATCCATATCCGGACCTATAGGAGCAAMATGGGCTCCCCCNAATATCAGGCGYTTGCCTTNACTACGYCCGGGSTACNTATTCRWCTCCCTYTCCCGATGCCCTTGRWGYTYCGTAYGRGCGACCCTGCACYCSYCATGGTGCGAAACTARCCAGAAGTTWGGCATCGGNYGSATATTCCCTMCCKCTGCCYTGGTTCATCTAACAATYYACTTCCTAKCYTTYCTMGATCCAGTAGGAGTCGCGGAGTTCGACAGGGCGGCGAGATGCTCGTCTAACGTWTCTGATCAATTGKTATGCTCTTACAAGYCGTTTCTCCCATTTCCWAMCCCAGTCATGCRAATATCCTGCCGTYAGCAACCAGCAGAGCTCCCGCYAYGTGAACGGTCCGGGCC…
