# Supplementary material for: Diversification of spiny-throated reed frogs (Anura: Hyperoliidae) with the description of a new, range-restricted species from the Ukaguru Mountains, Tanzania
Source: PLoS One. 2023 Feb 2;18(2):e0277535. doi: 10.1371/journal.pone.0277535 (PMC9894401; doi:10.1371/journal.pone.0277535)
Supplement: S4 File — (XLSX) [file pone.0277535.s004.xlsx]

## Sheet: pca_male
	PC1	PC2	PC3	PC4	PC5	PC6	PC7	PC8	PC9	PC10	PC11	PC12	PC13	PC14	PC15
SUL	0.31	-0.01	0.03	-0.2	0.26	-0.17	0.12	-0.27	0.25	-0.45	0.44	-0.12	-0.22	0.32	0.22
Head.Width..HW.	0.29	-0.09	0.3	0.16	-0.14	0.03	0.27	0.02	0.31	-0.41	-0.51	0.07	-0.06	-0.02	-0.4
Head.Length.Diagonal..HLD..corner.of.mouth	0.3	-0.04	0.21	0.11	0.17	0.1	0.23	0.69	-0.36	-0.05	0.33	-0.16	0	-0.07	-0.11
Head.Length.Diagonal..HLDJ..from.jawbone.end	0.21	-0.01	0.41	0.54	0.33	-0.02	-0.45	-0.2	0.09	0.32	0.03	-0.12	-0.01	0.15	-0.07
Nostril.Snout..NS.	0.3	0.24	-0.19	0.24	0.06	0.13	0.04	0.05	0.04	-0.17	-0.15	0.14	0.67	0.07	0.46
Inter.narial..IN.	0.24	0.1	-0.18	0.38	-0.68	-0.24	0.11	-0.13	-0.15	0.1	0.31	0.09	-0.05	0.22	-0.15
Eye.to.Nostril..EN.	0.16	-0.32	-0.55	0.18	0.25	-0.09	0.37	0.06	0.24	0.39	-0.18	-0.27	-0.11	0.07	-0.01
Eye.Distance..EE.	-0.1	-0.55	0.33	0.13	-0.17	-0.38	0.11	0.08	0.12	0.04	0.05	0.18	0.02	-0.27	0.5
Inter.orbital..IO.	0.26	0.4	-0.05	0.09	-0.14	0.22	-0.07	0.09	0.17	0.07	-0.09	-0.03	-0.56	-0.42	0.38
Tibiafibula.Length..TL.	0.32	-0.07	-0.08	-0.12	0.25	0.05	0.1	-0.24	0.01	0.18	0.25	0.63	0.08	-0.41	-0.27
Thigh.Length..THL.	0.21	-0.37	-0.27	-0.14	-0.18	0.15	-0.62	0.37	0.3	-0.1	0.07	0.15	-0.01	0.13	-0.07
Tibiale.Fibulare.Length..TFL.	0.22	-0.3	0.24	-0.26	-0.29	0.63	0.16	-0.27	-0.04	0.26	0.06	-0.23	0.12	0.1	0.13
Foot.Length..FL.	0.3	0.1	0.15	-0.37	0.03	-0.26	0	0.14	-0.24	0.31	-0.37	0.31	-0.17	0.45	0.16
Forelimb.Length..FLL.	0.27	-0.29	-0.21	0.03	0.05	-0.1	-0.24	-0.28	-0.62	-0.3	-0.24	-0.21	-0.09	-0.24	0.05
Hand.Length..HL.	0.28	0.19	0.09	-0.37	-0.14	-0.43	-0.13	0.01	0.2	0.18	0.01	-0.44	0.34	-0.33	-0.14
